# Supplementary material for: Induction of rapid and selective cell necrosis in Drosophila using Bacillus thuringiensis Cry toxin and its silkworm receptor
Source: BMC Biol. 2015 Jul 8;13:48. doi: 10.1186/s12915-015-0160-2 (PMC4495774; doi:10.1186/s12915-015-0160-2)
Supplement: Additional file 3: — Live imaging of Cry1Aa induced cell death in wing disc from WP>GFP, CryR. Merged (GFP and PI) images. [file 12915_2015_160_MOESM3_ESM.zip]

Archive with 1 entries (1 files):
- 12915_2015_160_MOESM3_ESM.avi
